# Supplementary material for: Cinnamaldehyde Inhibits Postharvest Gray Mold on Pepper Fruits via Inhibiting Fungal Growth and Triggering Fruit Defense
Source: Foods. 2023 Sep 16;12(18):3458. doi: 10.3390/foods12183458 (PMC10530028; doi:10.3390/foods12183458)
Supplement: Supplementary file 1 [file foods-12-03458-s001.zip]

Archive with 1 entries (1 files):
- foods-2571191-supplementary.pdf
